# Supplementary material for: Report of Hermansky–Pudlak Syndrome in Two Families with Novel Variants in HPS3 and HPS4 Genes
Source: Genes (Basel). 2023 Jan 5;14(1):145. doi: 10.3390/genes14010145 (PMC9858993; doi:10.3390/genes14010145)
Supplement: Supplementary file 1 [file genes-14-00145-s001.zip]

Archive with 1 entries (1 files):
- genes-2104317-supplementary.pdf
